# Supplementary material for: In vitro Fermentation Reveals Changes in Butyrate Production Dependent on Resistant Starch Source and Microbiome Composition
Source: Front Microbiol. 2021 Apr 29;12:640253. doi: 10.3389/fmicb.2021.640253 (PMC8117019; doi:10.3389/fmicb.2021.640253)
Supplement: Supplementary file 6 [file Table_2.XLSX]

## Sheet: Sheet1
				Organic Acid Concentrations (mM)
ID	Group	Inoculum	Trt	Succinate	Lactate	Formate	Acetate	Butyrate
DC001	DC_002_133	T01	PS	6.0921	45.9862	14.278	55.1923	2.784
DC002		T01	PS	6.0935	50.9162	15.197	49.8929	2.9108
DC003		T01	PS	4.3365	47.4584	11.2706	52.7003	4.3418
DC004	DC_002_134	T01	Tap	6.2579	44.2668	15.5716	54.7489	4.968
DC005		T01	Tap	5.0015	30.377	18.0282	47.9673	6.1917
DC006		T01	Tap	5.4813	49.584	9.35537	63.2777	6.9298
DC007	DC_002_072	T01	PS_Ba	5.3315	50.6828	10.5042	55.9093	4.1512
DC008		T01	PS_Ba	5.1867	49.0538	11.35	54.7311	4.1414
DC009		T01	PS_Ba	5.6849	50.173	11.3222	64.6949	4.6834
DC010	DC_002_073	T01	PS_Rb	0.3121	30.0838	5.46257	67.2303	13.457
DC011		T01	PS_Rb	0.5921	41.9232	7.69897	57.6711	11.2964
DC012		T01	PS_Rb	0	42.6682	5.87577	57.8279	10.4074
DC013	DC_002_135	T01	RS3_Wh	4.2863	24.063	12.1592	37.8837	17.4024
DC014		T01	RS3_Wh	2.0271	19.2054	21.7714	51.7775	8.8372
DC015		T01	RS3_Wh	3.3153	41.1578	8.61397	47.6275	17.9854
DC016	DC_002_136	T01	RS3_Ex	0	68.7208	3.11257	49.1067	6.7706
DC017		T01	RS3_Ex	0	45.5264	5.53717	48.0553	14.0844
DC018		T01	RS3_Ex	0	47.2354	6.84897	36.5403	9.913
DC019	DC_002_137	T01	Ap	0	69.5802	2.69377	28.9581	7.7202
DC020		T01	Ap	0	81.65	3.30177	32.1747	4.1398
DC021		T01	Ap	0	73.1316	3.08057	31.8433	6.719
DC022	DC_002_138	T01	CS	3.9571	85.4708	3.62857	71.7603	4.2948
DC023		T01	CS	4.0221	85.2486	3.40557	71.5389	4.897
DC024		T01	CS	4.0527	87.767	3.38397	73.3679	3.9856
DC025	DC_002_139	T01	Water	0	0	13.4396	50.4565	13.2206
DC026		T01	Water	3.1191	0	14.1428	18.8499	3.1302
DC027		T01	Water	1.6873	5.3002	15.7554	21.6371	3.0196
DC028	DC_002_077	T01	HAM2	0.3681	13.4846	22.1642	23.7527	8.7346
DC029		T01	HAM2	0	12.3636	22.177	20.2449	7.8696
DC030		T01	HAM2	0.3765	13.3396	22.6848	19.0443	6.991
DC031	DC_002_078	T01	HAM4	1.2621	25.9384	9.42497	27.1999	13.5032
DC032		T01	HAM4	0	23.8334	8.07477	28.1669	15.6062
DC033		T01	HAM4	0	24.2974	8.46097	32.0179	15.5658
DC034	DC_002_079	T01	Bn	2.0697	0	7.36097	42.4965	15.6464
DC035		T01	Bn	2.8609	0	5.39957	41.3861	16.0702
DC036		T01	Bn	3.1153	0	6.48157	41.1925	15.29
DC037	DC_002_080	T01	Tn	1.8325	0	14.7168	13.7183	3.0794
DC038		T01	Tn	2.1319	0	14.9326	13.7731	3.213
DC039		T01	Tn	0	1.2888	13.9834	10.3563	3.1296
DC040	DC_002_156	T02	PS	2.9001	9.3504	19.4062	28.6825	8.1508
DC041		T02	PS	0	10.4546	19.3438	25.5477	7.8556
DC042		T02	PS	2.5227	7.4136	21.9398	18.2101	2.9928
DC043	DC_002_157	T02	Tap	1.1183	30.4814	80.6546	68.5363	22.9536
DC044		T02	Tap	0	43.8494	8.87377	72.6909	20.6748
DC045		T02	Tap	0.2369	38.306	5.80217	70.8529	19.6132
DC046	DC_002_160	T02	PS_Ba	0.4407	31.67	18.0784	52.9125	7.2668
DC047		T02	PS_Ba	0.5211	29.5144	20.4046	46.1245	2.6594
DC048		T02	PS_Ba	0.2427	30.9604	17.9334	52.3137	7.4688
DC049	DC_002_161	T02	PS_Rb	0.8513	24.236	18.3114	47.6157	10.51
DC050		T02	PS_Rb	0	36.9706	15.797	50.4225	9.3926
DC051		T02	PS_Rb	0.8725	20.509	16.6762	46.7001	11.9748
DC052	DC_002_158	T02	RS3_Wh	2.6763	0	14.9764	32.5297	11.0664
DC053		T02	RS3_Wh	0	8.9534	23.4828	27.1015	10.5888
DC054		T02	RS3_Wh	2.3949	7.3436	15.232	30.1827	10.2524
DC055	DC_002_159	T02	RS3_Ex	0.3181	12.281	74.6814	50.4341	17.6606
DC056		T02	RS3_Ex	0	9.627	78.0356	38.7103	13.0862
DC057		T02	RS3_Ex	0.0935	20.8864	84.5618	57.4827	18.9614
DC058	DC_002_162	T02	Ap	2.4019	16.1704	134.634	41.9365	32.316
DC059		T02	Ap	2.2903	13.7848	131.232	40.2809	31.3126
DC060		T02	Ap	2.2287	14.9606	128.894	39.6131	31.9294
DC061	DC_002_163	T02	CS	2.4977	31.2954	107.524	51.6899	32.3188
DC062		T02	CS	1.8681	30.9244	100.437	51.1339	33.2356
DC063		T02	CS	1.8741	31.2348	100.495	51.2611	33.3362
DC064	DC_002_164	T02	Water	0	8.933	26.0654	20.1239	7.1156
DC065		T02	Water	2.6685	5.7904	13.4146	17.0225	7.156
DC066		T02	Water	2.3221	5.1146	15.15	11.2873	1.7696
DC067	DC_002_165	T02	HAM2	2.6753	9.1402	17.1206	18.8659	6.9484
DC068		T02	HAM2	1.7951	7.4896	14.5844	20.5733	7.8952
DC069		T02	HAM2	2.4465	8.7424	17.5298	21.5229	6.1692
DC070	DC_002_166	T02	HAM4	2.3673	5.8034	16.6008	23.8779	4.1228
DC071		T02	HAM4	2.1833	7.3972	13.9154	26.8349	7.9146
DC072		T02	HAM4	2.2569	6.1786	15.8132	22.7661	3.7558
DC073	DC_002_167	T02	Bn	1.7423	0	9.82937	53.7795	17.5078
DC074		T02	Bn	3.3165	0	16.2754	43.2399	16.7056
DC075		T02	Bn	3.5547	0	15.8924	42.5029	14.6978
DC076	DC_002_168	T02	Tn	1.4905	0	10.8184	41.8477	12.0666
DC077		T02	Tn	2.2271	0	13.2794	29.8501	9.2912
DC078		T02	Tn	2.0051	0	13.5726	32.8781	8.9168
DC079	DC_002_147	T03	PS	2.0723	0	14.3534	31.9403	5.224
DC080		T03	PS	1.9105	0	14.196	30.0877	5.5822
DC081		T03	PS	2.6969	0	14.1864	29.5631	5.1926
DC082	DC_002_148	T03	Tap	0	0	15.3304	25.5239	6.1968
DC083		T03	Tap	0	0	15.2382	24.1205	5.7612
DC084		T03	Tap	3.0765	0	15.0454	22.8471	3.4696
DC085	DC_002_151	T03	PS_Ba	0.0625	0	13.637	34.8411	7.1218
DC086		T03	PS_Ba	1.6057	0	12.9776	37.8711	7.2776
DC087		T03	PS_Ba	0	0	13.8596	35.6095	6.5258
DC088	DC_002_152	T03	PS_Rb	0	0	13.7488	36.2107	6.913
DC089		T03	PS_Rb	1.5873	0	13.9064	36.2367	6.3914
DC090		T03	PS_Rb	0	0	13.558	35.0173	6.3352
DC091	DC_002_149	T03	RS3_Wh	4.2817	59.203	5.44797	58.2823	9.1936
DC092		T03	RS3_Wh	4.8133	2.287	8.58117	50.4101	16.3594
DC093		T03	RS3_Wh	5.2045	2.1248	11.9388	48.5521	13.5118
DC094	DC_002_150	T03	RS3_Ex	0.9475	55.1388	4.94917	43.3629	7.35
DC095		T03	RS3_Ex	3.0171	42.946	2.50637	46.1133	7.7966
DC096		T03	RS3_Ex	3.2551	54.3468	4.98237	51.8137	6.4586
DC097	DC_002_153	T03	Ap	3.3477	98.1448	6.53277	52.7483	0
DC098		T03	Ap	3.5593	92.8274	7.64337	53.2079	0
DC099		T03	Ap	3.8393	116.678	5.07137	71.2865	0
DC100	DC_002_154	T03	CS	2.7833	0	11.506	41.5337	8.4328
DC101		T03	CS	2.9945	0	10.855	41.8985	8.4032
DC102		T03	CS	2.3981	0	11.4686	40.0933	7.8422
DC103	DC_002_155	T03	Water	0	0	11.9356	19.6245	3.212
DC104		T03	Water	0.5493	0	12.0648	21.4441	3.2916
DC105		T03	Water	0	0	12.4694	20.9943	3.5106
DC106	DC_002_140	T03	HAM2	0	0	16.7958	31.8113	6.075
DC107		T03	HAM2	0	0	17.425	30.9659	5.172
DC108		T03	HAM2	0.0921	0	17.0958	29.8173	4.7524
DC109	DC_002_141	T03	HAM4	0	0	12.634	55.8747	18.059
DC110		T03	HAM4	0	0	14.2692	49.1199	14.943
DC111		T03	HAM4	0	0	13.7172	48.7437	14.8124
DC112	DC_002_142	T03	Bn	6.0433	0	8.16937	62.9157	19.6536
DC113		T03	Bn	4.5401	0	11.0206	46.4019	13.9814
DC114		T03	Bn	4.1635	0	9.43337	48.8145	14.4548
DC115	DC_002_143	T03	Tn	0.2375	0	12.7612	28.9547	6.1766
DC116		T03	Tn	0	0	12.8018	28.1837	6.369
DC117		T03	Tn	0.0747	0	12.7718	26.8697	5.8842
DC118	DC_002_175	T04	PS	3.4817	15.572	23.9008	25.7205	1.3004
DC119		T04	PS	4.8263	8.1542	21.5548	25.6301	2.8002
DC120		T04	PS	4.2315	6.4608	21.862	24.4707	1.0026
DC121	DC_002_176	T04	Tap	2.5681	62.5498	43.8618	13.5027	1.0608
DC122		T04	Tap	4.1263	61.6778	46.2964	13.7325	0.711
DC123		T04	Tap	2.6415	62.1702	45.3874	12.3255	1.025
DC124	DC_002_179	T04	PS_Ba	4.8939	35.3646	15.2898	46.5351	0.9128
DC125		T04	PS_Ba	3.5789	30.9402	26.1164	43.9435	1.2152
DC126		T04	PS_Ba	5.1265	35.1404	12.9176	48.2041	1.022
DC127	DC_002_180	T04	PS_Rb	3.6013	33.051	27.1646	23.7333	0.9586
DC128		T04	PS_Rb	4.2743	36.0568	20.3988	23.1769	0.925
DC129		T04	PS_Rb	4.4335	37.4386	25.1374	23.3237	1.0178
DC130	DC_002_177	T04	RS3_Wh	4.4157	46.1636	3.06617	56.6665	4.308
DC131		T04	RS3_Wh	5.2605	42.8542	3.65057	53.9543	1.265
DC132		T04	RS3_Wh	4.7097	38.2068	2.80537	50.0961	3.2866
DC133	DC_002_178	T04	RS3_Ex	2.6075	107.955	16.1966	20.1459	0
DC134		T04	RS3_Ex	5.1931	71.4986	3.28277	55.3039	5.8188
DC135		T04	RS3_Ex	3.1601	121.693	17.9244	16.6291	0
DC136	DC_002_184	T04	HAM2	3.1431	17.6228	8.76357	29.1873	4.034
DC137		T04	HAM2	2.9179	17.3966	10.3144	32.8711	5.1262
DC138		T04	HAM2	3.1853	21.0162	10.553	33.9811	5.4242
DC139	DC_002_185	T04	HAM4	2.4183	42.855	8.84697	26.4793	4.8912
DC140		T04	HAM4	1.3545	44.3458	9.07337	22.3511	4.8628
DC141		T04	HAM4	1.6563	45.6798	10.9336	26.0077	4.447
DC142	DC_002_186	T04	Bn	3.0327	0	5.68797	39.0203	13.48
DC143		T04	Bn	2.8995	0	4.09857	40.0953	14.7346
DC144		T04	Bn	2.7443	0	4.55857	38.8991	14.2688
DC145	DC_002_187	T04	Tn	2.4759	0	14.9908	23.5151	3.3988
DC146		T04	Tn	2.8047	4.5138	12.2442	27.2407	4.1578
DC147		T04	Tn	2.5789	0	13.3034	38.0149	4.3946
DC148	DC_002_172	T04	Ap	10.8487	171.254	23.0518	8.4701	0
DC149		T04	Ap	9.6739	170.767	22.0394	8.3099	0
DC150		T04	Ap	9.0155	177.803	19.661	16.3359	0
DC151	DC_002_173	T04	CS	5.7155	119.087	30.723	15.0139	1.204
DC152		T04	CS	4.7957	121.494	18.9144	21.6335	0.8764
DC153		T04	CS	4.2667	121.036	16.0066	22.2707	0.9872
DC154	DC_002_174	T04	Water	2.7833	0	5.26377	42.8617	6.1628
DC155		T04	Water	2.5993	0	9.61097	30.3581	4.6288
DC156		T04	Water	2.7665	0	6.86957	37.9299	5.4342
DC157	DC_002_188	T05	PS	4.2741	25.0832	14.1398	44.6477	11.8182
DC158		T05	PS	4.0347	24.0008	20.566	42.1181	7.9598
DC159		T05	PS	4.2757	0	12.8964	47.7399	4.9574
DC160	DC_002_189	T05	Tap	1.5571	80.454	15.273	14.4477	3.1246
DC161		T05	Tap	1.6435	80.2374	27.6474	14.5731	2.8112
DC162		T05	Tap	1.2215	73.9064	21.3366	13.3173	3.059
DC163	DC_003_003	T05	PS_Ba	3.5463	39.756	11.7658	56.0645	2.123
DC164		T05	PS_Ba	3.5305	38.5946	20.235	57.4907	4.7932
DC165		T05	PS_Ba	3.1923	38.278	24.2948	58.6615	5.171
DC166	DC_003_004	T05	PS_Rb	3.8475	61.616	16.728	36.2119	3.253
DC167		T05	PS_Rb	3.6135	57.5222	15.2006	28.5919	5.3928
DC168		T05	PS_Rb	3.4873	73.3676	24.8274	30.6593	2.3716
DC169	DC_003_001	T05	RS3_Wh	4.2893	73.9342	10.3856	33.6177	3.2784
DC170		T05	RS3_Wh	5.3669	83.401	8.09617	50.8691	3.031
DC171		T05	RS3_Wh	3.0927	47.3364	25.1634	50.1945	4.5056
DC172	DC_003_002	T05	RS3_Ex	5.4833	110.369	8.32697	39.6843	2.2118
DC173		T05	RS3_Ex	4.5949	111.265	7.73077	22.6147	1.0492
DC174		T05	RS3_Ex	4.4151	106.793	7.50837	23.4257	0.8712
DC175	DC_003_005	T05	Ap	0.2257	178.816	35.1164	33.7965	1.9436
DC176		T05	Ap	1.9855	190.39	15.9754	14.0883	3.9422
DC177		T05	Ap	1.1541	194.736	23.7396	31.5141	2.5736
DC178	DC_003_006	T05	CS	0.2465	168.77	31.7148	27.4931	3.7144
DC179		T05	CS	1.0815	183.703	19.8498	9.0159	4.5576
DC180		T05	CS	0.5311	168.897	31.7654	12.4541	3.7244
DC181	DC_003_007	T05	Water	4.0879	0	18.479	35.0213	5.6036
DC182		T05	Water	3.9113	0	17.6314	28.4993	5.2648
DC183		T05	Water	3.8649	0	15.3082	30.0243	8.6052
DC184	DC_003_008	T05	HAM2	3.9317	0	21.1724	43.2377	7.5492
DC185		T05	HAM2	4.1149	0	18.3448	37.3037	6.1128
DC186		T05	HAM2	3.7663	7.7842	11.504	31.3381	12.4436
DC187	DC_003_009	T05	HAM4	2.0181	48.2084	21.7706	22.4447	6.6374
DC188		T05	HAM4	2.6177	35.3974	19.8288	29.2351	4.7432
DC189		T05	HAM4	2.5761	49.0566	19.6602	22.6427	6.905
DC190	DC_003_010	T05	Bn	2.8649	0	8.42757	54.7443	15.6856
DC191		T05	Bn	3.6183	0	9.72177	45.0047	17.6184
DC192		T05	Bn	3.4725	0	2.44977	61.3609	13.1586
DC193	DC_003_011	T05	Tn	4.5009	0	20.3574	34.3601	6.1338
DC194		T05	Tn	4.4643	0	20.0656	34.7869	5.8944
DC195		T05	Tn	4.0987	0	15.0122	37.7959	8.5878
DC196	DC_003_015	T06	PS	0	13.682	0.979167	49.2585	14.0406
DC197		T06	PS	0	17.483	2.90537	43.1849	14.1532
DC198		T06	PS	0	19.9654	2.77617	46.1699	13.9948
DC199	DC_003_016	T06	Tap	0	21.3312	1.20757	30.6079	13.617
DC200		T06	Tap	0	21.3906	0.795367	32.7197	11.7246
DC201		T06	Tap	0	15.9474	2.44217	27.8219	15.234
DC202	DC_003_019	T06	PS_Ba	0	18.316	1.80297	52.0167	8.4646
DC203		T06	PS_Ba	4.5121	0.9154	3.87777	43.7741	13.891
DC204		T06	PS_Ba	3.6025	18.9582	2.85577	51.3967	9.7326
DC205	DC_003_020	T06	PS_Rb	0	0	0.706367	49.0461	14.7146
DC206		T06	PS_Rb	0	17.177	0.753967	42.5367	12.0704
DC207		T06	PS_Rb	0	30.9276	0.725367	45.6669	12.8358
DC208	DC_003_017	T06	RS3_Wh	17.4739	81.9686	1.73417	33.9205	3.5274
DC209		T06	RS3_Wh	21.6117	85.6966	1.93297	28.6381	0.9796
DC210		T06	RS3_Wh	21.5415	68.5292	2.14657	24.7463	1.3856
DC211	DC_003_018	T06	RS3_Ex	26.2607	95.6956	1.95197	40.9261	0
DC212		T06	RS3_Ex	25.0387	75.4242	2.23197	37.9975	0.963
DC213		T06	RS3_Ex	2.7369	167.844	1.68277	2.9065	0
DC214	DC_003_021	T06	Ap	26.2259	148.037	3.93977	26.7407	0
DC215		T06	Ap	26.0229	148.499	3.54097	30.8451	0
DC216		T06	Ap	25.6819	146.41	3.18997	31.3419	0
DC217	DC_003_022	T06	CS	19.5389	111.44	1.94957	23.6103	1.2146
DC218		T06	CS	21.0691	110.73	1.98797	22.3845	1.0606
DC219		T06	CS	20.6489	114.738	1.85137	25.9267	1.1532
DC220	DC_003_023	T06	Water	3.8841	0	2.04777	35.0641	8.205
DC221		T06	Water	3.6505	0	1.40377	35.6455	8.2978
DC222		T06	Water	3.1623	0	1.44417	38.0905	8.5148
DC223	DC_003_024	T06	HAM2	4.7293	0	15.4694	57.9313	12.5608
DC224		T06	HAM2	5.0199	0	5.21817	45.1651	12.2952
DC225		T06	HAM2	4.1989	0	5.51957	44.2597	13.6466
DC226	DC_003_025	T06	HAM4	1.0783	15.8138	4.65057	28.9777	19.6124
DC227		T06	HAM4	0.6667	16.015	3.68137	26.9313	18.7578
DC228		T06	HAM4	0.6029	16.0796	3.36857	27.5255	19.3364
DC229	DC_003_026	T06	Bn	3.8667	0	7.05477	48.2937	25.891
DC230		T06	Bn	4.1037	0	4.81617	36.2627	26.5464
DC231		T06	Bn	4.2183	0	4.43417	38.8585	26.3234
DC232	DC_003_027	T06	Tn	1.2389	0	1.46677	61.8099	18.4914
DC233		T06	Tn	2.6713	0	4.60017	56.1771	16.8808
DC234		T06	Tn	1.6553	0	4.42757	60.9519	17.4534
DC235	DC_003_032	T07	PS	0	41.7622	11.9396	102.554	16.2916
DC236		T07	PS	0	11.7264	11.0894	85.1817	13.2574
DC237		T07	PS	2.1353	15.9726	12.4426	83.2383	12.4834
DC238	DC_003_033	T07	Tap	0	0	14.4302	78.5357	16.3358
DC239		T07	Tap	0	0	13.1828	77.2269	16.2842
DC240		T07	Tap	0	2.5334	14.2618	79.0507	14.4914
DC241	DC_003_036	T07	PS_Ba	2.0865	28.1394	10.5768	83.1253	10.8526
DC242		T07	PS_Ba	2.0585	24.4178	10.7206	93.6075	11.9988
DC243		T07	PS_Ba	1.6307	25.705	10.7858	94.2471	11.9062
DC244	DC_003_037	T07	PS_Rb	0.7349	27.2986	11.1312	80.3385	10.866
DC245		T07	PS_Rb	1.3037	12.9744	2.48897	89.3263	15.1564
DC246		T07	PS_Rb	0.7735	19.7598	10.719	81.8019	11.4966
DC247	DC_003_034	T07	RS3_Wh	0.7059	55.431	3.92557	30.7377	22.5498
DC248		T07	RS3_Wh	2.5489	14.9588	10.8722	62.9845	25.1514
DC249		T07	RS3_Wh	0.8305	41.8034	2.08297	27.7303	24.1164
DC250	DC_003_035	T07	RS3_Ex	1.4079	159.899	2.64677	10.3817	0
DC251		T07	RS3_Ex	1.4959	160.787	2.88757	11.4285	0
DC252		T07	RS3_Ex	1.4651	159.231	2.34917	9.5515	0
DC253	DC_003_038	T07	Ap	6.0995	175.601	3.36777	17.7978	0
DC254		T07	Ap	6.3173	171.987	3.10837	17.3955	0
DC255		T07	Ap	7.4147	181.871	3.59697	19.5099	0
DC256	DC_003_039	T07	CS	2.6567	68.7612	6.44957	93.7017	7.3406
DC257		T07	CS	2.4525	66.325	5.32817	92.4869	8.0876
DC258		T07	CS	2.7321	65.1472	6.52717	90.2989	7.268
DC259	DC_003_040	T07	Water	0	0	10.4042	34.0729	17.0912
DC260		T07	Water	0	0	9.95037	33.5433	16.5294
DC261		T07	Water	0	0	10.073	34.4347	16.751
DC262	DC_003_041	T07	HAM2	0	0	26.234	46.8241	22.8674
DC263		T07	HAM2	0	0	25.1124	44.6499	21.2268
DC264		T07	HAM2	0	0	24.3036	43.0813	20.9464
DC265	DC_003_042	T07	HAM4	0.4007	0	6.07317	34.8811	25.9592
DC266		T07	HAM4	0.2809	0	7.77577	35.9765	23.7238
DC267		T07	HAM4	0.2915	0	7.15397	36.1729	24.1292
DC268	DC_003_043	T07	Bn	0	0	0	68.9735	22.2794
DC269		T07	Bn	0	0	2.24277	64.7007	19.4094
DC270		T07	Bn	0	0	1.05957	63.8959	20.8174
DC271	DC_003_044	T07	Tn	0	0	7.62137	41.2465	15.6272
DC272		T07	Tn	0	0	8.81097	44.7933	15.394
DC273		T07	Tn	0	0	8.54977	44.5545	14.9678
DC274	DC_003_048	T08	PS	0.9123	0	20.4598	38.8843	6.9644
DC275		T08	PS	1.6313	0	20.0292	35.5637	10.9022
DC276		T08	PS	0.9811	0	22.0348	39.6707	9.0588
DC277	DC_003_049	T08	Tap	1.2887	0	21.1482	37.0957	10.2644
DC278		T08	Tap	1.1865	0	19.934	35.9287	10.0588
DC279		T08	Tap	1.4235	0	22.2864	43.9671	11.859
DC280	DC_003_052	T08	PS_Ba	0	15.3836	9.26297	52.4473	2.8512
DC281		T08	PS_Ba	0	14.2012	9.51137	50.6555	3.0562
DC282		T08	PS_Ba	0.7993	6.2166	9.37017	44.0051	6.1132
DC283	DC_003_053	T08	PS_Rb	0.4191	0	27.2542	40.5871	9.2562
DC284		T08	PS_Rb	0.9123	0	23.4136	33.2095	8.5078
DC285		T08	PS_Rb	0.2381	0	26.7724	40.6109	6.9066
DC286	DC_003_050	T08	RS3_Wh	26.8315	60.1334	21.57	8.2757	0.7788
DC287		T08	RS3_Wh	29.1169	61.4366	21.3052	7.8593	0.6962
DC288		T08	RS3_Wh	28.1545	64.668	23.8978	11.5713	0.8182
DC289	DC_003_051	T08	RS3_Ex	2.3649	141.222	0.747567	5.2823	0
DC290		T08	RS3_Ex	2.3535	134.696	0.933367	5.2417	0
DC291		T08	RS3_Ex	2.4915	135.345	1.00537	6.1131	0
DC292	DC_003_054	T08	Ap	30.8461	72.9234	22.1382	7.1427	0
DC293		T08	Ap	30.7965	72.786	22.3724	7.5003	0
DC294		T08	Ap	34.7305	80.3728	23.4202	11.4775	0
DC295	DC_003_055	T08	CS	0.7273	1.7686	18.7802	35.2023	7.5912
DC296		T08	CS	0.5499	1.3466	19.4378	32.7745	5.4266
DC297		T08	CS	0	7.2064	19.8736	31.8271	3.6072
DC298	DC_003_056	T08	Water	2.3515	0	6.91757	41.2481	7.1804
DC299		T08	Water	2.4379	0	6.03997	43.2923	7.3664
DC300		T08	Water	2.4839	0	7.78077	46.6621	7.9298
DC301	DC_003_057	T08	HAM2	0.4323	0	18.479	27.2137	10.7678
DC302		T08	HAM2	0.7281	0	18.957	24.9279	11.0428
DC303		T08	HAM2	0.5939	0	19.1926	24.3435	12.4972
DC304	DC_003_058	T08	HAM4	31.1175	48.3282	23.162	7.9323	0.6972
DC305		T08	HAM4	29.0547	48.202	23.2942	7.2859	0.8052
DC306		T08	HAM4	30.3439	48.2124	22.6076	6.1763	0.7602
DC307	DC_003_059	T08	Bn	0	0	16.8354	28.7335	17.7824
DC308		T08	Bn	0.3033	0	15.995	21.9467	19.6008
DC309		T08	Bn	0.1051	0	16.5896	22.4639	18.3602
DC310	DC_003_060	T08	Tn	2.9003	0	8.08257	56.9431	11.3686
DC311		T08	Tn	2.8439	0	8.62937	41.6987	9.8674
DC312		T08	Tn	2.8387	0	9.61477	40.2567	8.5216
DC313	DC_003_064	T09	PS	0	0	20.503	51.5185	27.3168
DC314		T09	PS	0	0	19.9194	47.5235	26.2916
DC315		T09	PS	0	0	19.7854	48.7335	25.636
DC316	DC_003_065	T09	Tap	0	0	18.1388	52.4273	24.1914
DC317		T09	Tap	0	0	16.1434	61.1045	26.1416
DC318		T09	Tap	0	0	15.0756	56.4431	23.5792
DC319	DC_003_068	T09	PS_Ba	0	0	14.0248	83.4117	24.4968
DC320		T09	PS_Ba	0	0	12.1052	77.2299	22.2016
DC321		T09	PS_Ba	0	0	9.08757	77.3773	24.6164
DC322	DC_003_069	T09	PS_Rb	0	0	20.343	59.9273	30.7842
DC323		T09	PS_Rb	0	0	20.033	49.1183	26.6256
DC324		T09	PS_Rb	0	0	20.075	48.3999	25.9926
DC325	DC_003_066	T09	RS3_Wh	2.3765	0	31.1058	35.2353	39.3806
DC326		T09	RS3_Wh	2.0197	0	23.3714	33.0959	38.2754
DC327		T09	RS3_Wh	0	12.9852	16.778	28.4819	27.7618
DC328	DC_003_067	T09	RS3_Ex	0.1497	0	51.4798	47.8039	23.3382
DC329		T09	RS3_Ex	1.3013	0	48.1944	43.0249	23.5286
DC330		T09	RS3_Ex	0.7255	0	49.8371	45.4144	23.4334
DC331	DC_003_070	T09	Ap	0.5603	157.505	26.2836	8.7343	2.74
DC332		T09	Ap	1.9377	121.522	30.1604	11.2999	4.3286
DC333		T09	Ap	1.7037	124.494	31.268	12.2383	4.669
DC334	DC_003_071	T09	CS	0	0	21.172	35.8517	37.4864
DC335		T09	CS	0	0	21.4666	37.3273	37.1068
DC336		T09	CS	0	0	22.1424	38.0127	39.3748
DC337	DC_003_072	T09	Water	0	0	2.65037	47.9171	17.9266
DC338		T09	Water	0	0	2.74977	51.9903	16.612
DC339		T09	Water	9.9821	0	2.77957	46.3517	16.0868
DC340	DC_003_073	T09	HAM2	0	0	21.745	46.8449	28.6666
DC341		T09	HAM2	0	0	20.7646	43.8833	27.476
DC342		T09	HAM2	0	0	21.5966	39.5197	26.193
DC343	DC_003_074	T09	HAM4	2.9335	0	36.762	25.3951	25.3914
DC344		T09	HAM4	2.9361	0	37.6546	26.4751	26.08
DC345		T09	HAM4	3.3899	0	37.4442	29.8613	31.0374
DC346	DC_003_075	T09	Bn	0	0	11.539	58.3243	28.1212
DC347		T09	Bn	0	0	11.5984	64.6505	30.3328
DC348		T09	Bn	0	0	12.1236	72.9373	33.2612
DC349	DC_003_076	T09	Tn	0	0	1.99537	64.5793	21.5328
DC350		T09	Tn	0	0	3.27937	73.6445	23.2118
DC351		T09	Tn	0	0	1.80277	59.0249	20.3612
DC352	DC_003_092	T10	PS	0.1171	0	10.82	49.8145	26.7444
DC353		T10	PS	0.1149	13.707	11.7594	46.4269	21.8926
DC354		T10	PS	0	25.3092	11.7042	41.6343	15.6314
DC355	DC_003_094	T10	Tap	2.3893	85.2498	5.41777	11.2059	4.7508
DC356		T10	Tap	0.0747	93.8822	4.78217	11.9527	5.3518
DC357		T10	Tap	2.1645	87.418	5.21377	10.8223	4.8768
DC358	DC_003_095	T10	PS_Ba	2.0891	44.013	9.70237	63.4601	2.2178
DC359		T10	PS_Ba	2.0487	43.0636	9.61897	63.3769	2.176
DC360		T10	PS_Ba	1.9891	42.9664	9.73997	63.9177	2.507
DC361	DC_003_096	T10	PS_Rb	0	55.3734	9.78957	34.3347	9.5356
DC362		T10	PS_Rb	0	63.345	8.46657	32.9227	7.176
DC363		T10	PS_Rb	1.6021	73.9706	7.82197	29.9661	5.1792
DC364	DC_003_141	T10	Ap	8.0219	156.491	5.53417	0	1.6762
DC365		T10	Ap	5.8315	161.842	4.75337	0	1.6982
DC366		T10	Ap	9.1773	164.158	5.51697	0	0
DC367	DC_003_142	T10	CS	0	133.621	6.39457	0	2.5182
DC368		T10	CS	0.3537	119.538	5.90157	0	2.361
DC369		T10	CS	0.9467	127.275	6.74997	0	2.1136
DC370	DC_003_143	T10	Water	0	0	17.697	51.8317	15.2748
DC371		T10	Water	0	0	13.4842	39.1911	11.6804
DC372		T10	Water	0	0	16.4376	46.7105	13.5738
DC373	DC_003_144	T10	HAM2	0	6.903	16.9938	33.9323	5.0494
DC374		T10	HAM2	0	6.5882	17.453	33.1149	4.7294
DC375		T10	HAM2	0	6.8986	16.2706	29.5991	4.3336
DC376	DC_003_145	T10	HAM4	2.7401	95.979	16.8954	25.9271	2.0922
DC377		T10	HAM4	3.0521	99.3152	16.211	21.3031	1.6658
DC378		T10	HAM4	2.9507	95.1564	16.1984	21.8913	1.9582
DC379	DC_003_146	T10	Bn	0	0.8058	9.38637	39.1653	14.5414
DC380		T10	Bn	0	5.6984	9.72877	39.9169	13.8736
DC381		T10	Bn	0	0	9.51097	37.8499	16.0932
DC382	DC_003_147	T10	Tn	0	0	13.6032	29.7937	5.8172
DC383		T10	Tn	0	0	15.0034	38.7965	9.0984
DC384		T10	Tn	0	0	14.5986	38.0163	8.7698
DC385	DC_003_156	T11	PS	5.8777	46.3482	8.62817	65.8235	3.8798
DC386		T11	PS	5.6371	49.6318	9.39337	54.7547	4.3682
DC387		T11	PS	5.3275	48.0044	9.75137	54.2221	4.6352
DC388	DC_003_157	T11	Tap	5.6195	24.5762	11.4406	65.7149	5.4742
DC389		T11	Tap	6.1367	27.8018	11.1704	67.6491	5.5668
DC390		T11	Tap	5.7813	30.829	10.5806	63.6757	5.4902
DC391	DC_003_158	T11	PS_Ba	4.9635	46.1078	10.168	62.0463	2.3048
DC392		T11	PS_Ba	4.8533	43.5492	9.98577	59.9279	2.3118
DC393		T11	PS_Ba	4.5761	46.4638	10.1872	60.8941	2.0932
DC394	DC_003_159	T11	PS_Rb	5.3423	51.4152	8.58977	57.9797	3.149
DC395		T11	PS_Rb	5.1127	51.9546	8.61097	59.6581	3.2608
DC396		T11	PS_Rb	5.2249	44.4632	7.20457	64.9947	5.4126
DC397	DC_003_160	T11	Ap	11.9941	145.963	3.91457	0	1.6268
DC398		T11	Ap	10.8725	143.414	3.76377	0	1.6184
DC399		T11	Ap	12.3955	154.51	4.14997	0	1.648
DC400	DC_003_161	T11	CS	5.0951	60.4318	9.05777	59.1269	3.1748
DC401		T11	CS	5.1637	62.4596	8.62477	64.0059	3.0128
DC402		T11	CS	5.1947	60.1132	7.77677	66.1821	3.157
DC403	DC_003_162	T11	Water	5.5291	0	7.12897	34.2017	5.2328
DC404		T11	Water	5.4849	0	7.02057	36.4715	4.9828
DC405		T11	Water	6.9879	0	7.26897	34.2653	5.0206
DC406	DC_003_163	T11	HAM2	5.9835	0	12.3782	55.0175	8.8834
DC407		T11	HAM2	5.5643	0	10.7714	54.5693	7.7644
DC408		T11	HAM2	5.7291	0	10.8886	56.1405	7.9886
DC409	DC_003_164	T11	HAM4	0	73.9166	4.46317	3.8423	2.1584
DC410		T11	HAM4	0.7989	76.3672	4.79937	2.0725	1.8462
DC411		T11	HAM4	0	74.3492	4.85877	2.7583	2.5906
DC412	DC_003_165	T11	Bn	4.3549	19.149	12.6878	4.6981	11.0712
DC413		T11	Bn	0	11.8514	11.5288	2.2517	13.725
DC414		T11	Bn	4.1439	15.198	11.5588	1.4221	11.7868
DC415	DC_003_166	T11	Tn	5.9459	0	4.77637	41.3593	14.0122
DC416		T11	Tn	5.6837	0	5.44657	43.2865	12.8388
DC417		T11	Tn	5.4097	0	6.68717	46.9509	14.4088
